# Supplementary material for: Design and Synthesis of 1,3-Diarylpyrazoles and Investigation of Their Cytotoxicity and Antiparasitic Profile
Source: Int J Mol Sci. 2024 Apr 25;25(9):4693. doi: 10.3390/ijms25094693 (PMC11487390; doi:10.3390/ijms25094693)
Supplement: Supplementary file 1 [file ijms-25-04693-s001.zip]

Archive with 1 entries (1 files):
- ijms-2911141-supplementary.pdf
